# Supplementary material for: Quality Assessment of Box Materials for Long‐Term Archival Storage: VOC Emissions Are Not a Significant Concern
Source: Chempluschem. 2025 Dec 13;91(1):e202500337. doi: 10.1002/cplu.202500337 (PMC12807557; doi:10.1002/cplu.202500337)
Supplement: Supplementary file 1 — Supplementary Material [file CPLU-91-e202500337-s001.zip]

Archive with 3 entries (3 files):
- cplu.70092-sup-0002-supdata-S2.pdf
- cplu.70092-sup-0003-supdata-S3.pdf
- cplu.70092-sup-0001-supdata-S1.pdf
